# Supplementary material for: Single Cell Analysis of Drug Susceptibility of Mycobacterium abscessus during Macrophage Infection
Source: Antibiotics (Basel). 2020 Oct 17;9(10):711. doi: 10.3390/antibiotics9100711 (PMC7650608; doi:10.3390/antibiotics9100711)
Supplement: Supplementary file 1 [file antibiotics-09-00711-s001.zip]

Archive with 8 entries (7 files):
- supplementary/
- supplementary/Supplementary Figure 1.pdf
- supplementary/Supplementary Figure 2.pdf
- supplementary/Supplementary Figure 3.pdf
- supplementary/Supplementary Figure 4.pdf
- supplementary/Supplementary Figure 5.pdf
- supplementary/Supplementary Figure Legends.pdf
- supplementary/~$pplementary Figure Legends.docx
